# Supplementary material for: Unveiling the sound of the cognitive status: Machine Learning-based speech analysis in the Alzheimer’s disease spectrum
Source: Alzheimers Res Ther. 2024 Feb 2;16:26. doi: 10.1186/s13195-024-01394-y (PMC10835990; doi:10.1186/s13195-024-01394-y)
Supplement: Supplementary file 1 — Additional file 1. Supplementary material associated with this article is provided. [file 13195_2024_1394_MOESM1_ESM.xlsx]

## Sheet: Sheet1
Feature	GA-SVM (SCD vs Cognitive impairment)	GA-KNN-SMOTE (SCD vs Cognitive impairment)	GA-SVM (SCD vs ADD)	GA-KNN-SMOTE (SCD vs ADD)	GA-SVM (SCD vs MCI)	GA-KNN-SMOTE (SCD vs MCI)	GA-SVM (MCI vs ADD)	GA-KNN-SMOTE (MCI vs ADD)	GA-SVM (Attention)	GA-KNN-SMOTE (Attention)	GA-SVM (Executive function)	GA-KNN-SMOTE (Executive function)	GA-SVM (Memory)	GA-KNN-SMOTE (Memory)	GA-SVM (Language)	GA-KNN-SMOTE (Language)	GA-SVM (Visuospatial function)	GA-KNN-SMOTE (Visuospatial function)
(Ani-enum) Frequency F0-semitonefrom-27.5hz (voiced) AMean	4	3	2	3	3	5	2	0	3	1	4	4	4	1	4	5	6	4
(Ani-enum) Frequency F0-semitonefrom-27.5hz (voiced) CoV	4	5	0	4	8	8	1	2	8	9	8	7	5	4	10	8	8	8
(Ani-enum) Frequency F0-semitonefrom-27.5hz (voiced) 20th percentile	2	1	2	1	4	9	1	1	6	2	4	2	4	4	6	6	9	7
(Ani-enum) Frequency F0-semitonefrom-27.5hz (voiced) 50th percentile	4	6	3	2	2	0	0	0	0	2	1	2	0	6	2	5	1	6
(Ani-enum) Frequency F0-semitonefrom-27.5hz (voiced) 80th percentile	8	2	1	4	3	2	5	0	5	3	6	5	5	5	1	5	5	3
(Ani-enum) Frequency F0-semitonefrom-27.5hz (voiced) 20-80th percentile range	5	2	0	1	1	1	1	1	5	2	9	8	9	10	9	9	9	7
(Ani-enum) Frequency F0-semitonefrom-27.5hz (voiced) Mean rising slope	7	8	10	10	8	8	10	7	1	3	8	4	7	5	7	6	7	10
(Ani-enum) Frequency F0-semitonefrom-27.5hz (voiced) Std rising slope	9	4	6	5	8	8	6	5	6	6	6	7	4	3	6	5	7	5
(Ani-enum) Frequency F0-semitonefrom-27.5hz (voiced) Mean falling slope	1	2	1	0	2	2	9	9	0	3	6	6	6	10	5	10	3	4
(Ani-enum) Frequency F0-semitonefrom-27.5hz (voiced) Std falling slope	5	3	4	4	1	1	9	9	8	5	6	6	8	8	6	7	4	1
(Ani-enum) Energy/Amplitude Loudness AMean	0	0	1	0	0	1	3	3	8	7	7	6	8	3	6	5	4	6
(Ani-enum) Energy/Amplitude Loudness CoV	7	0	0	1	6	0	0	3	4	5	2	1	8	4	2	0	2	2
(Ani-enum) Energy/Amplitude Loudness 20th percentile	0	2	0	0	2	0	4	3	8	6	9	5	3	4	1	4	2	3
(Ani-enum) Energy/Amplitude Loudness 50th percentile	0	1	0	0	0	0	1	3	5	8	7	8	10	8	5	7	8	6
(Ani-enum) Energy/Amplitude Loudness 80th percentile	1	1	0	0	0	1	1	0	5	5	7	6	8	5	8	6	3	3
(Ani-enum) Energy/Amplitude Loudness 20-80th percentile range	0	0	1	0	0	0	1	1	5	7	6	5	7	8	4	3	4	5
(Ani-enum) Energy/Amplitude Loudness Mean rising slope	1	0	1	1	5	2	5	1	9	9	7	5	8	7	4	6	7	5
(Ani-enum) Energy/Amplitude Loudness Std rising slope	1	1	2	5	3	1	4	1	6	7	6	8	5	8	7	8	6	6
(Ani-enum) Energy/Amplitude Loudness Mean falling slope	2	0	1	0	2	1	6	7	8	8	4	8	7	5	7	5	7	6
(Ani-enum) Energy/Amplitude Loudness Std falling slope	5	1	7	6	5	4	5	4	9	9	4	7	6	8	3	5	6	2
(Ani-enum) Spectral flux AMean	1	0	0	1	1	0	3	2	7	6	8	7	4	3	3	3	5	6
(Ani-enum) Spectral flux CoV	8	1	1	1	4	1	3	1	4	4	3	0	1	2	3	3	3	7
(Ani-enum) Ceptral MFCC1 AMean	2	0	0	0	2	0	3	1	4	1	3	3	2	0	0	2	4	6
(Ani-enum) Ceptral MFCC1 CoV	3	4	1	3	2	5	6	3	4	3	5	7	4	2	8	8	10	8
(Ani-enum) Ceptral MFCC2 AMean	1	3	4	2	0	2	8	2	6	5	3	4	3	2	1	4	3	4
(Ani-enum) Ceptral MFCC2 CoV	1	4	3	5	2	4	10	6	4	4	2	6	0	0	5	2	6	6
(Ani-enum) Ceptral MFCC3 AMean	3	4	2	3	0	2	2	2	8	5	5	3	5	6	4	8	5	8
(Ani-enum) Ceptral MFCC3 CoV	5	3	3	2	5	6	6	5	4	1	5	4	4	5	6	4	2	3
(Ani-enum) Ceptral MFCC4 AMean	4	2	4	6	7	2	9	7	6	6	6	5	6	8	6	8	2	5
(Ani-enum) Ceptral MFCC4 CoV	5	4	6	7	4	3	5	5	6	6	7	4	7	7	4	6	6	4
(Ani-enum) Frequency Jitter-local (voiced) AMean	0	3	1	1	2	3	1	0	0	1	2	2	3	3	3	2	2	4
(Ani-enum) Frequency Jitter-local (voiced) CoV	7	4	7	3	10	6	8	8	3	2	1	4	7	4	3	1	1	3
(Ani-enum) Energy/Amplitude Shimmer-localdb (voiced) AMean	4	1	1	5	0	1	4	3	4	3	0	3	3	4	1	6	2	1
(Ani-enum) Energy/Amplitude Shimmer-localdb (voiced) CoV	4	5	10	9	3	5	1	4	3	3	1	3	3	5	2	2	4	4
(Ani-enum) Energy/Amplitude HNR (voiced) AMean	2	3	3	3	3	2	3	2	3	2	4	2	2	5	4	3	5	3
(Ani-enum) Energy/Amplitude HNR (voiced) CoV	1	2	3	0	3	0	1	3	5	2	5	1	6	4	0	1	2	1
(Ani-enum) Spectral Harmonic difference H1-H2 (voiced) AMean	4	6	4	5	8	7	5	3	6	6	3	6	7	6	2	3	3	4
(Ani-enum) Spectral Harmonic difference H1-H2 (voiced) CoV	0	6	5	3	6	7	7	9	3	1	4	5	9	9	3	3	3	4
(Ani-enum) Spectral Harmonic difference H1-A3 (voiced) AMean	2	2	4	5	1	2	3	5	5	6	6	2	5	5	2	1	5	2
(Ani-enum) Spectral Harmonic difference H1-A3 (voiced) CoV	1	1	3	0	0	2	5	2	5	6	6	3	3	2	1	2	0	2
(Ani-enum) Frequency F1-frequency (voiced) AMean	5	1	4	2	9	6	5	1	4	1	3	5	6	6	4	8	3	5
(Ani-enum) Frequency F1-frequency (voiced) CoV	3	2	4	3	3	3	4	5	3	7	7	6	5	5	4	5	4	4
(Ani-enum) Frequency F1-bandwidth (voiced) AMean	2	6	5	6	4	5	2	2	8	4	5	4	7	5	3	5	4	5
(Ani-enum) Frequency F1-bandwidth (voiced) CoV	5	7	4	4	1	7	3	8	4	6	2	0	5	4	0	1	2	5
(Ani-enum) Frequency F1-amplitudelogrelf0 (voiced) AMean	0	0	0	0	2	0	6	6	3	2	4	2	3	3	6	4	3	2
(Ani-enum) Frequency F1-amplitudelogrelf0 (voiced) CoV	1	0	0	0	2	1	4	3	7	5	3	3	4	5	6	4	4	4
(Ani-enum) Frequency F2-frequency (voiced) AMean	7	8	6	5	8	5	4	1	7	6	8	7	10	7	6	8	6	7
(Ani-enum) Frequency F2-frequency (voiced) CoV	5	8	3	6	9	7	1	3	2	2	1	2	2	0	3	6	2	1
(Ani-enum) Frequency F2-bandwidth (voiced) AMean	4	4	5	2	5	1	6	3	8	6	5	4	10	8	4	7	5	5
(Ani-enum) Frequency F2-bandwidth (voiced) CoV	8	5	7	10	3	4	6	5	3	2	6	6	8	8	8	5	8	7
(Ani-enum) Frequency F2-amplitudelogrelf0 (voiced) AMean	0	0	0	0	1	1	6	3	5	6	2	5	3	2	3	3	1	5
(Ani-enum) Frequency F2-amplitudelogrelf0 (voiced) CoV	1	0	0	0	3	0	3	4	5	3	4	6	5	5	2	3	4	2
(Ani-enum) Frequency F3-frequency (voiced) AMean	4	5	0	2	7	3	5	2	7	2	4	2	3	5	3	3	6	5
(Ani-enum) Frequency F3-frequency (voiced) CoV	4	2	4	0	2	3	5	9	5	5	7	6	2	3	7	9	6	7
(Ani-enum) Frequency F3-bandwidth (voiced) AMean	9	10	7	8	10	10	4	5	9	4	2	4	1	2	1	1	0	0
(Ani-enum) Frequency F3-bandwidth (voiced) CoV	8	9	6	4	7	5	2	4	5	7	9	5	4	6	4	5	4	4
(Ani-enum) Frequency F3-amplitudelogrelf0 (voiced) AMean	0	0	2	1	3	1	5	2	5	3	4	7	5	7	3	2	7	5
(Ani-enum) Frequency F3-amplitudelogrelf0 (voiced) CoV	0	2	0	0	1	0	6	6	4	5	6	4	4	4	3	3	1	2
(Ani-enum) Spectral Alpharatio (voiced) AMean	2	2	6	2	5	3	0	3	4	3	2	0	1	1	1	0	0	1
(Ani-enum) Spectral Alpharatio (voiced) CoV	4	6	4	4	3	4	0	1	5	4	9	2	10	6	0	2	1	2
(Ani-enum) Spectral Hammarbergindex (voiced) AMean	3	2	1	2	1	0	3	1	5	5	3	4	3	2	5	3	4	3
(Ani-enum) Spectral Hammarbergindex (voiced) CoV	2	0	3	0	3	2	0	1	2	3	2	1	5	4	1	2	3	2
(Ani-enum) Spectral Slope0-500 (voiced) AMean	2	2	1	1	2	4	0	2	3	3	4	4	4	3	2	3	4	2
(Ani-enum) Spectral Slope0-500 (voiced) CoV	8	8	4	7	5	10	3	1	3	4	0	2	0	1	0	0	1	1
(Ani-enum) Spectral Slope500-1500 (voiced) AMean	8	7	7	7	7	6	6	7	7	6	8	8	6	9	6	3	7	7
(Ani-enum) Spectral Slope500-1500 (voiced) CoV	6	3	7	5	5	1	2	1	2	6	4	3	3	3	2	5	6	3
(Ani-enum) Spectral flux (voiced) AMean	3	1	0	0	1	0	0	1	4	4	5	3	3	6	2	2	3	3
(Ani-enum) Spectral flux (voiced) CoV	10	10	10	10	10	10	7	4	10	10	10	10	9	10	10	10	9	9
(Ani-enum) Ceptral MFCC1 (voiced) AMean	3	1	1	0	3	1	1	2	10	6	5	4	2	7	4	6	4	5
(Ani-enum) Ceptral MFCC1 (voiced) CoV	7	8	3	6	9	4	1	1	3	4	1	4	4	1	1	4	4	3
(Ani-enum) Ceptral MFCC2 (voiced) AMean	1	1	3	2	3	3	3	1	3	3	2	0	1	2	0	0	2	0
(Ani-enum) Ceptral MFCC2 (voiced) CoV	6	3	8	3	3	2	2	4	0	0	1	0	1	3	0	0	0	1
(Ani-enum) Ceptral MFCC3 (voiced) AMean	3	1	5	3	5	1	5	0	5	7	3	1	4	7	1	5	0	4
(Ani-enum) Ceptral MFCC3 (voiced) CoV	4	3	4	3	1	1	5	8	5	7	9	7	6	4	5	4	7	4
(Ani-enum) Ceptral MFCC4 (voiced) AMean	8	5	7	6	8	2	8	5	6	5	6	1	7	8	3	3	5	5
(Ani-enum) Ceptral MFCC4 (voiced) CoV	2	10	10	10	1	10	10	10	3	4	6	6	9	8	8	8	9	7
(Ani-enum) Spectral Alpharatio (unvoiced) AMean	1	4	3	4	2	1	8	8	7	6	6	6	10	8	7	7	5	5
(Ani-enum) Spectral Hammarbergindex (unvoiced) AMean	0	7	2	6	4	3	8	5	3	4	8	5	6	10	5	6	5	3
(Ani-enum) Spectral Slope0-500 (unvoiced) Amean	1	1	6	2	2	0	7	9	3	3	0	0	0	0	0	3	1	1
(Ani-enum) Spectral Slope500-1500 (unvoiced) Amean	9	10	5	9	10	10	9	8	4	3	3	4	2	2	2	4	3	5
(Ani-enum) Spectral flux (unvoiced) Amean	6	3	5	4	3	2	6	4	8	8	10	9	9	10	5	9	8	9
(Ani-enum) Temporal-feature Loudness-Peak/second	10	5	5	3	6	7	1	2	6	8	8	7	7	6	4	6	5	3
(Ani-enum) Temporal-feature Voiced-Segments/second	1	5	4	5	0	4	1	6	5	6	6	4	3	2	2	6	4	3
(Ani-enum) Temporal-feature Voiced-Segment-Length/second Mean	7	4	9	7	9	1	10	10	4	5	6	7	7	7	5	8	8	4
(Ani-enum) Temporal-feature Voiced-Segment-Length/second Std	1	3	2	4	1	2	3	2	3	5	5	0	3	1	3	4	2	0
(Ani-enum) Temporal-feature Unvoiced-Segment-Length/second Mean	9	0	5	0	7	2	0	0	9	5	6	5	5	3	5	6	5	2
(Ani-enum) Temporal-feature Unvoiced-Segment-Length/second Std	9	3	6	5	7	2	5	1	7	5	6	5	8	4	6	5	5	3
(Ani-enum) Others Equivalent-Sound-Level (dB)	0	1	5	0	2	0	5	3	7	8	6	7	5	5	2	5	5	5
(Img-des) Frequency F0-semitonefrom-27.5hz (voiced) AMean	8	6	8	6	5	7	2	2	6	5	0	4	3	5	2	2	5	5
(Img-des) Frequency F0-semitonefrom-27.5hz (voiced) CoV	0	1	2	2	6	6	2	4	7	8	4	3	7	9	4	8	8	7
(Img-des) Frequency F0-semitonefrom-27.5hz (voiced) 20th percentile	5	8	3	5	5	4	2	1	5	3	5	3	3	4	1	4	3	3
(Img-des) Frequency F0-semitonefrom-27.5hz (voiced) 50th percentile	5	6	8	7	7	5	2	0	5	4	3	6	5	4	5	2	6	4
(Img-des) Frequency F0-semitonefrom-27.5hz (voiced) 80th percentile	7	6	9	5	2	6	3	1	6	3	5	3	4	6	1	5	3	3
(Img-des) Frequency F0-semitonefrom-27.5hz (voiced) 20-80th percentile range	6	1	8	4	4	3	0	3	4	4	5	4	8	9	5	4	5	7
(Img-des) Frequency F0-semitonefrom-27.5hz (voiced) Mean rising slope	1	3	5	2	1	6	4	2	6	5	5	6	6	7	8	7	5	6
(Img-des) Frequency F0-semitonefrom-27.5hz (voiced) Std rising slope	1	4	2	6	0	3	2	6	8	4	7	3	5	4	6	7	8	7
(Img-des) Frequency F0-semitonefrom-27.5hz (voiced) Mean falling slope	5	0	3	1	3	1	4	8	6	7	4	4	6	8	5	5	2	2
(Img-des) Frequency F0-semitonefrom-27.5hz (voiced) Std falling slope	6	7	6	8	6	3	1	4	5	5	7	9	3	2	3	3	5	4
(Img-des) Energy/Amplitude Loudness AMean	0	1	3	2	1	0	2	4	5	4	2	6	5	3	5	4	6	7
(Img-des) Energy/Amplitude Loudness CoV	10	10	10	10	10	10	0	0	10	10	9	10	9	9	6	8	9	10
(Img-des) Energy/Amplitude Loudness 20th percentile	0	3	0	4	1	1	4	2	7	8	8	9	9	7	7	6	10	9
(Img-des) Energy/Amplitude Loudness 50th percentile	1	0	1	2	1	0	2	1	9	9	8	7	4	6	9	6	10	9
(Img-des) Energy/Amplitude Loudness 80th percentile	0	1	1	1	0	0	3	9	3	4	1	6	3	4	2	2	3	3
(Img-des) Energy/Amplitude Loudness 20-80th percentile range	2	0	2	2	2	0	2	3	2	5	0	4	4	4	3	2	1	5
(Img-des) Energy/Amplitude Loudness Mean rising slope	4	0	2	2	2	0	2	2	1	3	2	1	3	3	4	1	6	5
(Img-des) Energy/Amplitude Loudness Std rising slope	3	1	1	1	4	1	4	3	3	1	3	1	3	2	6	4	3	4
(Img-des) Energy/Amplitude Loudness Mean falling slope	0	3	3	1	0	1	1	4	5	5	3	5	3	3	3	4	3	5
(Img-des) Energy/Amplitude Loudness Std falling slope	4	0	3	1	1	2	2	1	1	2	3	6	5	4	5	6	3	4
(Img-des) Spectral flux AMean	2	0	1	4	1	3	2	3	1	2	3	3	4	5	8	7	5	7
(Img-des) Spectral flux CoV	4	1	3	0	3	1	1	3	4	6	5	6	9	3	5	4	7	4
(Img-des) Ceptral MFCC1 AMean	6	1	6	1	1	2	0	3	0	4	0	3	1	1	2	2	3	0
(Img-des) Ceptral MFCC1 CoV	2	6	1	3	0	6	0	3	6	7	4	7	3	4	4	9	8	6
(Img-des) Ceptral MFCC2 AMean	1	5	7	3	1	0	2	4	1	0	3	1	2	2	4	3	4	2
(Img-des) Ceptral MFCC2 CoV	4	6	7	8	1	5	1	1	6	5	3	4	3	3	3	4	0	0
(Img-des) Ceptral MFCC3 AMean	8	7	4	9	3	4	2	2	4	5	6	4	5	3	6	2	6	4
(Img-des) Ceptral MFCC3 CoV	8	4	2	5	7	7	3	2	6	6	4	3	0	2	4	5	2	4
(Img-des) Ceptral MFCC4 AMean	3	3	0	6	2	0	4	3	3	5	2	2	0	2	2	2	4	3
(Img-des) Ceptral MFCC4 CoV	0	9	4	5	7	10	2	6	2	0	3	3	6	4	1	0	2	3
(Img-des) Frequency Jitter-local (voiced) AMean	1	0	0	2	4	0	3	0	4	4	3	3	4	3	4	6	1	3
(Img-des) Frequency Jitter-local (voiced) CoV	6	7	6	1	4	5	3	4	6	2	3	1	3	3	2	4	3	3
(Img-des) Energy/Amplitude Shimmer-localdb (voiced) AMean	8	0	5	2	2	1	3	0	6	7	8	7	4	10	7	1	5	4
(Img-des) Energy/Amplitude Shimmer-localdb (voiced) CoV	9	6	10	4	6	6	5	4	5	7	8	9	8	7	9	10	10	8
(Img-des) Energy/Amplitude HNR (voiced) AMean	5	1	2	5	3	1	1	1	4	7	2	4	3	5	2	3	3	4
(Img-des) Energy/Amplitude HNR (voiced) CoV	4	0	3	1	3	0	3	4	5	4	3	6	7	7	2	1	5	5
(Img-des) Spectral Harmonic difference H1-H2 (voiced) AMean	0	0	2	0	1	1	6	8	1	0	3	2	7	5	1	1	1	0
(Img-des) Spectral Harmonic difference H1-H2 (voiced) CoV	0	8	3	3	4	8	5	5	3	3	0	0	4	3	0	0	0	2
(Img-des) Spectral Harmonic difference H1-A3 (voiced) AMean	2	5	2	3	2	4	1	0	2	0	2	3	7	2	1	3	1	3
(Img-des) Spectral Harmonic difference H1-A3 (voiced) CoV	3	1	4	2	3	3	6	2	3	3	2	0	4	4	1	3	2	2
(Img-des) Frequency F1-frequency (voiced) AMean	7	0	0	0	1	2	5	4	5	5	7	6	2	2	6	4	8	6
(Img-des) Frequency F1-frequency (voiced) CoV	4	3	6	3	4	3	5	3	9	8	7	6	2	3	2	5	2	3
(Img-des) Frequency F1-bandwidth (voiced) AMean	5	4	4	6	2	4	4	1	3	7	4	8	7	5	2	3	2	4
(Img-des) Frequency F1-bandwidth (voiced) CoV	5	4	4	2	2	6	1	1	7	5	7	5	5	8	5	2	4	6
(Img-des) Frequency F1-amplitudelogrelf0 (voiced) AMean	8	0	0	0	1	2	2	1	6	7	4	6	6	8	7	5	7	7
(Img-des) Frequency F1-amplitudelogrelf0 (voiced) CoV	4	0	3	0	5	0	1	1	4	4	4	3	3	4	6	8	5	3
(Img-des) Frequency F2-frequency (voiced) AMean	5	1	4	1	5	1	5	1	7	8	4	7	2	3	7	4	5	6
(Img-des) Frequency F2-frequency (voiced) CoV	5	2	6	7	2	7	8	3	3	4	6	6	3	3	6	7	8	10
(Img-des) Frequency F2-bandwidth (voiced) AMean	6	7	2	5	2	6	0	2	3	6	2	4	4	5	7	6	7	9
(Img-des) Frequency F2-bandwidth (voiced) CoV	7	6	7	5	6	8	0	3	4	4	3	5	3	5	4	5	4	7
(Img-des) Frequency F2-amplitudelogrelf0 (voiced) AMean	4	0	1	0	4	1	2	0	8	2	4	6	4	6	7	10	3	6
(Img-des) Frequency F2-amplitudelogrelf0 (voiced) CoV	1	0	1	0	1	1	3	0	2	4	8	4	5	5	8	6	8	6
(Img-des) Frequency F3-frequency (voiced) AMean	3	2	1	2	3	0	6	4	3	5	6	5	2	5	1	3	3	5
(Img-des) Frequency F3-frequency (voiced) CoV	5	1	5	0	2	4	4	5	4	3	4	7	5	4	7	8	10	8
(Img-des) Frequency F3-bandwidth (voiced) AMean	6	9	5	5	5	9	5	8	5	4	1	4	2	2	3	5	3	3
(Img-des) Frequency F3-bandwidth (voiced) CoV	0	0	2	3	1	2	5	7	8	4	5	6	6	6	4	2	4	5
(Img-des) Frequency F3-amplitudelogrelf0 (voiced) AMean	2	0	3	1	3	0	4	0	6	4	4	6	6	4	7	5	8	7
(Img-des) Frequency F3-amplitudelogrelf0 (voiced) CoV	1	0	1	0	1	0	4	1	5	5	6	6	6	8	6	3	5	6
(Img-des) Spectral Alpharatio (voiced) AMean	2	1	2	3	0	0	3	2	4	5	2	2	1	4	5	3	1	6
(Img-des) Spectral Alpharatio (voiced) CoV	3	7	2	0	0	1	0	3	1	4	0	2	2	1	3	3	2	3
(Img-des) Spectral Hammarbergindex (voiced) AMean	3	0	1	0	0	0	2	1	2	3	1	1	6	3	4	0	2	3
(Img-des) Spectral Hammarbergindex (voiced) CoV	4	0	4	5	2	2	3	6	4	4	3	4	4	4	4	5	5	6
(Img-des) Spectral Slope0-500 (voiced) AMean	9	5	7	7	6	5	1	0	4	3	3	4	5	2	3	1	1	2
(Img-des) Spectral Slope0-500 (voiced) CoV	3	2	3	2	5	1	3	0	4	5	1	4	3	3	3	4	1	2
(Img-des) Spectral Slope500-1500 (voiced) AMean	3	3	5	7	3	5	4	8	8	8	6	7	5	2	7	4	7	8
(Img-des) Spectral Slope500-1500 (voiced) CoV	2	3	3	5	4	4	6	3	9	9	5	8	8	9	7	7	6	6
(Img-des) Spectral flux (voiced) AMean	8	3	2	1	5	4	0	1	5	3	2	5	5	2	3	3	4	6
(Img-des) Spectral flux (voiced) CoV	4	1	5	1	3	3	3	3	6	3	6	6	7	8	6	5	6	8
(Img-des) Ceptral MFCC1 (voiced) AMean	6	4	9	6	8	1	3	2	4	5	8	6	6	9	2	2	3	2
(Img-des) Ceptral MFCC1 (voiced) CoV	8	7	10	7	4	7	2	0	4	2	3	2	4	4	0	1	0	1
(Img-des) Ceptral MFCC2 (voiced) AMean	3	0	5	2	1	0	2	3	1	2	2	1	4	1	3	2	4	3
(Img-des) Ceptral MFCC2 (voiced) CoV	4	6	5	5	6	3	4	4	5	1	4	5	5	3	2	5	2	2
(Img-des) Ceptral MFCC3 (voiced) AMean	5	10	7	8	3	5	1	1	6	4	6	4	4	5	1	1	2	0
(Img-des) Ceptral MFCC3 (voiced) CoV	8	1	7	4	9	4	3	2	3	4	5	4	3	8	5	6	5	2
(Img-des) Ceptral MFCC4 (voiced) AMean	1	1	4	6	2	1	5	4	10	10	5	8	1	1	3	1	3	4
(Img-des) Ceptral MFCC4 (voiced) CoV	3	10	5	10	5	10	4	8	7	6	6	1	7	6	2	4	1	1
(Img-des) Spectral Alpharatio (unvoiced) AMean	3	8	5	10	5	7	5	6	7	6	8	8	4	6	10	7	8	8
(Img-des) Spectral Hammarbergindex (unvoiced) AMean	3	8	4	7	3	2	4	4	9	7	7	7	5	7	4	6	7	6
(Img-des) Spectral Slope0-500 (unvoiced) Amean	3	0	0	0	3	1	0	3	3	2	0	1	2	2	3	0	0	1
(Img-des) Spectral Slope500-1500 (unvoiced) Amean	3	5	5	3	5	5	2	6	8	7	5	4	5	8	4	1	1	0
(Img-des) Spectral flux (unvoiced) Amean	1	2	1	5	1	2	3	7	9	5	7	8	9	7	9	9	7	10
(Img-des) Temporal-feature Loudness-Peak/second	0	3	4	4	4	3	6	6	10	10	8	10	8	7	9	10	9	9
(Img-des) Temporal-feature Voiced-Segments/second	1	1	1	2	2	5	4	8	7	8	4	2	4	2	5	6	4	4
(Img-des) Temporal-feature Voiced-Segment-Length/second Mean	3	2	4	5	4	1	4	0	4	7	2	5	5	2	3	6	3	6
(Img-des) Temporal-feature Voiced-Segment-Length/second Std	6	4	2	4	0	4	2	2	3	5	1	1	2	2	3	2	3	5
(Img-des) Temporal-feature Unvoiced-Segment-Length/second Mean	10	0	4	0	10	0	3	8	9	7	4	5	6	6	6	9	9	9
(Img-des) Temporal-feature Unvoiced-Segment-Length/second Std	0	0	0	0	1	0	0	0	3	3	4	5	6	5	6	7	4	4
(Img-des) Others Equivalent-Sound-Level (dB)	1	0	2	3	1	1	4	4	4	3	4	4	3	1	2	2	2	2
Years of formal education	10	10	10	10	10	10	0	0	10	10	10	10	10	10	10	10	10	10
Age	10	10	10	10	10	10	10	10	10	10	10	10	10	10	10	10	10	10
Sex	3	6	5	2	1	3	3	1	2	3	1	3	3	5	2	2	1	3
